# Supplementary material for: Germline Profiling and Molecular Characterization of Early Onset Metastatic Colorectal Cancer
Source: Front Oncol. 2020 Oct 19;10:568911. doi: 10.3389/fonc.2020.568911 (PMC7604404; doi:10.3389/fonc.2020.568911)
Supplement: Supplementary file 2 [file DataSheet_1.xlsx]

## Sheet: Sheet1
Table S1 list of 520 cancer-related genes detected in our study
Gene	Type	Gene	Type	Gene	Type
ABL1	wholeExons	MAGI2	selectedExons	RPTOR	wholeExons
AKT1	wholeExons	ERCC2	selectedExons	RUNX1	wholeExons
AKT2	wholeExons	HLA-A	selectedExons	SDHA	wholeExons
AKT3	wholeExons	PGR	selectedExons	SDHB	wholeExons
ALK	wholeExons&selectedIntrons	ACVR1B	selectedExons	SDHC	wholeExons
AMER1	wholeExons	CASP8	selectedExons	SDHD	wholeExons
APC	wholeExons	HDAC2	selectedExons	SETD2	wholeExons
AR	wholeExons	FGF23	selectedExons	SF3B1	wholeExons
ARAF	wholeExons	FGF6	selectedExons	SLX4	wholeExons
ARID1A	wholeExons	FGF7	selectedExons	SMAD2	wholeExons
ARID1B	wholeExons	H3F3B	selectedExons	SMAD3	wholeExons
ARID2	wholeExons	HIST1H3F	selectedExons	SMAD4	wholeExons
ASXL1	wholeExons	HSD3B1	selectedExons	SMARCA4	wholeExons
ATM	wholeExons	MYOD1	selectedExons	SMARCB1	wholeExons
ATR	wholeExons	PHOX2B	selectedExons	SMO	wholeExons
ATRX	wholeExons	SOX10	selectedExons	SOCS1	wholeExons
AURKA	wholeExons	TMEM127	selectedExons	PARP2	selectedExons
AURKB	wholeExons	BACH1	selectedExons	PIK3CD	selectedExons
AXIN1	wholeExons	BBC3	selectedExons	NOTCH4	selectedExons
AXL	wholeExons	CENPA	selectedExons	LATS2	selectedExons
BAP1	wholeExons	CTLA4	selectedExons	PARP3	selectedExons
BARD1	wholeExons	GNA13	selectedExons	ASXL2	selectedExons
BCL2	wholeExons	SDHAF2	selectedExons	MDC1	selectedExons
BCL2L1	wholeExons	RYBP	selectedExons	MST1	selectedExons
BCL6	wholeExons	SH2D1A	selectedExons	FGF12	selectedExons
BCOR	wholeExons	APCDD1	selectedExons	QKI	selectedExons
BLM	wholeExons	IL10	selectedExons	BMPR1A	selectedExons
BRAF	wholeExons&selectedIntrons	KLF4	selectedExons	BCORL1	selectedExons
BRCA1	wholeExons	PDCD1	selectedExons	PAK1	selectedExons
BRCA2	wholeExons	TIPARP	selectedExons	RPS6KB2	selectedExons
BRD4	wholeExons	VTCN1	selectedExons	RPS6KA4	selectedExons
BRIP1	wholeExons	WISP3	selectedExons	FGF14	selectedExons
BTK	wholeExons	GATA4	selectedExons	PIM1	selectedExons
CARD11	wholeExons	GATA6	selectedExons	SH2B3	selectedExons
CBFB	wholeExons	GID4	selectedExons	MAPK3	selectedExons
CBL	wholeExons	PDCD1LG2	selectedExons	PAK7	selectedExons
FLCN	wholeExons	PPM1D	selectedExons	PPP6C	selectedExons
FLT1	wholeExons	PRSS8	selectedExons	GABRA6	selectedExons
FLT3	wholeExons	RAB35	selectedExons	ZNRF3	selectedExons
FLT4	wholeExons	RIT1	selectedExons	ARID5B	selectedExons
FOXL2	wholeExons	XIAP	selectedExons	HSP90AA1	selectedExons
FOXO1	wholeExons	BCR	selectedExons&introns	CYLD	selectedExons
FOXP1	wholeExons	EWSR1	selectedExons&introns	KEL	selectedExons
FUBP1	wholeExons	CCND1	wholeExons	PARP4	selectedExons
GALNT12	wholeExons	CCND2	wholeExons	ZNF217	selectedExons
GATA1	wholeExons	CCND3	wholeExons	FRS2	selectedExons
GATA2	wholeExons	CCNE1	wholeExons	BIRC3	selectedExons
GATA3	wholeExons	CD274	wholeExons&3UTR	MAX	selectedExons
GLI1	wholeExons	CD79A	wholeExons	TRAF2	selectedExons
GNA11	wholeExons	CD79B	wholeExons	KAT6A	selectedExons
GNAQ	wholeExons	CDC73	wholeExons	ARFRP1	selectedExons
GNAS	wholeExons	CDH1	wholeExons	DCUN1D1	selectedExons
GREM1	wholeExons	CDK12	wholeExons	IFNGR1	selectedExons
GRIN2A	wholeExons	CDK4	wholeExons	KLHL6	selectedExons
GRM3	wholeExons	CDK6	wholeExons	NEGR1	selectedExons
GSK3B	wholeExons	CDK8	wholeExons	VEGFB	selectedExons
GSTM1	wholeExons	CDKN1A	wholeExons	VEGFC	selectedExons
GSTT1	wholeExons	CDKN1B	wholeExons	XRCC3	selectedExons
H3F3A	wholeExons	CDKN1C	wholeExons	EIF1AX	selectedExons
H3F3C	wholeExons	CDKN2A	wholeExons	CYP17A1	selectedExons
HGF	wholeExons	CDKN2B	wholeExons	E2F3	selectedExons
HIST1H1C	wholeExons	CDKN2C	wholeExons	EGFL7	selectedExons
HIST1H2BD	wholeExons	CEBPA	wholeExons	ICOSLG	selectedExons
HIST1H3A	wholeExons	CHD1	wholeExons	MAPK1	selectedExons
HIST1H3B	wholeExons	CHEK1	wholeExons	RHEB	selectedExons
HIST1H3C	wholeExons	CHEK2	wholeExons	CALR	selectedExons
HIST1H3D	wholeExons	CIC	wholeExons	CD276	selectedExons
HIST1H3E	wholeExons	CREBBP	wholeExons	EPCAM	selectedExons
HIST1H3G	wholeExons	CRKL	wholeExons	FAS	selectedExons
HIST1H3H	wholeExons	CRLF2	wholeExons	TGFBR1	selectedExons
NOTCH2	wholeExons	CSF1R	wholeExons	YAP1	selectedExons
NOTCH3	wholeExons	CTCF	wholeExons	ZFHX3	selectedExons
NPM1	wholeExons	CTNNB1	wholeExons	GPS2	selectedExons
NRAS	wholeExons	CUL3	wholeExons	PIK3R3	selectedExons
NSD1	wholeExons	DAXX	wholeExons	ANKRD11	selectedExons
NTHL1	wholeExons	DDR2	wholeExons	CRBN	selectedExons
NTRK1	wholeExons&selectedIntrons	DICER1	wholeExons	EIF4A2	selectedExons
NTRK2	wholeExons&selectedIntrons	DNMT3A	wholeExons	ERCC4	selectedExons
NTRK3	wholeExons&selectedIntrons	DOT1L	wholeExons	REL	selectedExons
NUP93	wholeExons	HIST1H3I	wholeExons	SHQ1	selectedExons
PALB2	wholeExons	HIST1H3J	wholeExons	TET1	selectedExons
PARK2	wholeExons	HIST2H3D	wholeExons	YES1	selectedExons
PAX5	wholeExons	HIST3H3	wholeExons	ZRSR2	selectedExons
PBRM1	wholeExons	HNF1A	wholeExons	EED	selectedExons
PDGFRA	wholeExons	HNF1B	wholeExons	NRG1	intronOnly
PDGFRB	wholeExons	HRAS	wholeExons	BCL2L11	intronOnly
PIK3CA	wholeExons	IDH1	wholeExons	EGFR	wholeExons
PIK3CB	wholeExons	IDH2	wholeExons	EMSY	wholeExons
PIK3CG	wholeExons	IGF1R	wholeExons	EP300	wholeExons
PIK3R1	wholeExons	IGF2	wholeExons	EPHA3	wholeExons
PIK3R2	wholeExons	IKBKE	wholeExons	EPHA5	wholeExons
PLCG2	wholeExons	IKZF1	wholeExons	EPHA7	wholeExons
PMS1	wholeExons	IL7R	wholeExons	EPHB1	wholeExons
PMS2	wholeExons	INHBA	wholeExons	ERBB2	wholeExons
POLD1	wholeExons	INPP4B	wholeExons	ERBB3	wholeExons
POLE	wholeExons	IRF4	wholeExons	ERBB4	wholeExons&selectedIntrons
POM121L12	wholeExons	IRS1	wholeExons	ERCC1	wholeExons
PPP2R1A	wholeExons	IRS2	wholeExons	ERG	wholeExons
PPP2R2A	wholeExons	JAK1	wholeExons	ERRFI1	wholeExons
PRDM1	wholeExons	JAK2	wholeExons	ESR1	wholeExons
PRKAR1A	wholeExons	JAK3	wholeExons	EZH2	wholeExons
PRKDC	wholeExons	JUN	wholeExons	FAM175A	wholeExons
PTCH1	wholeExons	KDM5A	wholeExons	FAM46C	wholeExons
PTEN	wholeExons	KDM5C	wholeExons	FANCA	wholeExons
NEB	selectedExons	KDM6A	wholeExons	FANCC	wholeExons
TRRAP	selectedExons	KDR	wholeExons	FANCD2	wholeExons
CHD4	selectedExons	KEAP1	wholeExons	FANCE	wholeExons
PTPRT	selectedExons	KIT	wholeExons	FANCF	wholeExons
PREX2	selectedExons	KMT2A	wholeExons	FANCG	wholeExons
PIK3C2G	selectedExons	KMT2C	wholeExons	FANCI	wholeExons
PTPRS	selectedExons	KMT2D	wholeExons	FANCL	wholeExons
TAF1	selectedExons	KRAS	wholeExons	FAT1	wholeExons
CHD2	selectedExons	LATS1	wholeExons	FAT3	wholeExons
NCOR1	selectedExons	PTPN11	wholeExons	FBXW7	wholeExons
INSR	selectedExons	PTPRD	wholeExons	FGF19	wholeExons
RASA1	selectedExons	RAC1	wholeExons	FGF3	wholeExons
INPP4A	selectedExons	RAD50	wholeExons	FGF4	wholeExons
DNMT3B	selectedExons	RAD51	wholeExons	FGFR1	wholeExons&selectedIntrons
CSF3R	selectedExons	RAD51B	wholeExons	FGFR2	wholeExons&selectedIntrons
TCF7L2	selectedExons	RAD51C	wholeExons	FGFR3	wholeExons&selectedIntrons
RUNX1T1	selectedExons	RAD51D	wholeExons	FGFR4	wholeExons
MAP3K13	selectedExons	RAD52	wholeExons	FH	wholeExons
PAK3	selectedExons	RAD54L	wholeExons	LMO1	wholeExons
MST1R	selectedExons	RAF1	wholeExons	LRP1B	wholeExons
CUL4B	selectedExons	RARA	wholeExons	MAP2K1	wholeExons
SNCAIP	selectedExons	RB1	wholeExons	MAP2K2	wholeExons
FYN	selectedExons	RBM10	wholeExons	MAP2K4	wholeExons
ABL2	selectedExons	RET	wholeExons&selectedIntrons	MAP3K1	wholeExons
ALOX12B	selectedExons	RICTOR	wholeExons	MCL1	wholeExons
STK40	selectedExons	RNF43	wholeExons	MDM2	wholeExons
TCF3	selectedExons	ROS1	wholeExons&selectedIntrons	MDM4	wholeExons
