# Supplementary material for: Germline Profiling and Molecular Characterization of Early Onset Metastatic Colorectal Cancer
Source: Front Oncol. 2020 Oct 19;10:568911. doi: 10.3389/fonc.2020.568911 (PMC7604404; doi:10.3389/fonc.2020.568911)
Supplement: Supplementary file 3 [file DataSheet_2.xlsx]

## Sheet: Sheet1
Table S2 Clinical characteristics of 330 early onset colorectal cancer patients
Characteristic	All (n = 330)	hereditary patients	sporadic patients
		(n = 31)	(n = 299)
Age
Median (range)	45 (13 - 55)	41 (13 - 55)	46 (14 - 55)
Sex
Female	150 (45.5%)	14 (45.2%)	136 (45.5%)
Male	180 (54.5%)	17 (54.8%)	163 (54.5%)
Pathology type
Adenocarcinoma	288 (87.3%)	26 (83.9%)	262 (87.6%)
Mucinous adenocarcinoma	38 (11.5%)	5 (16.1%)	33 (11%)
SRCC	2 (0.6%)	0 (0%)	2 (0.7%)
Unknown	2 (0.6%)	0 (0%)	2 (0.7%)
Location
Left Colon	146 (44.2%)	13 (41.9%)	133 (44.5%)
Right Colon	107 (32.4%)	13 (41.9%)	94 (31.4%)
Rectum	77 (23.3%)	5 (16.1%)	72 (24.1%)
Metastatic location
Liver	166 (50.3%)	11 (35.5%)	155 (51.8%)
Lung	88 (26.7%)	7 22.6%)	81 (27.1%)
Peritoneum	85 (25.8%)	7 (22.6%)	78 (26.1%)
Others	118 (35.8%)	13 (41.9%)	105 (35.1%)
Family history
One or more FDR with CRC	17 (5.2%)	6 (19.4%)	11 (3.7%)
One or more SDR with CRC	17 (5.2%)	6 (19.4%)	11 (3.7%)
One or more FDR with breast cancer or ovarian cancer	1 (0.3%)	0 (0%)	1 (0.3%)
One or more FDR with endometrial cancer	5 (1.5%)	0 (0%)	5 (1.7%)
Other	53 (16.1%)	2 (6.5%)	51 (17.1%)
No family history	237 (71.8%)	17 (54.8%)	220(73.6%)
Abbreviations: FDR, first degree relative; SDR, secondary degree relative
