# Supplementary material for: Germline Profiling and Molecular Characterization of Early Onset Metastatic Colorectal Cancer
Source: Front Oncol. 2020 Oct 19;10:568911. doi: 10.3389/fonc.2020.568911 (PMC7604404; doi:10.3389/fonc.2020.568911)
Supplement: Supplementary file 4 [file DataSheet_3.xlsx]

## Sheet: Sheet1
Table S3 POLE genomic alternations in EO mCRC patients
ID	Location	MSS/MSI-H	TMB (mt/Mb)	EXON	AA change	Mutation type
RS1716944TIS	Left-side colon	MSS	3.2	26	R1037C	missense
RS1723115TIS	Right-side colon	MSS	37.3	14	S459F	missense
RS1806079TIS	left-side colon	MSS	11.9	26	A1022P	missense
RS1806083TIS	Rectum	MSS	59.5	21	R821C	missense
RS1806096TIS	Right-side colon	MSS	283.3	9	P286R	Missense
				43	A1967V	missense
RS1806307FFP	Rectum	MSS	442.1	14	S459Y	Missense
				4	F104L	Missense
				6	E288G	Missense
				2	A39T	Missense
RS1806319TIS	Right-side colon	MSS	271.4	13	V411L	Missense
					D275G	Missense
RS1716890TIS	Right-side colon	MSI-H	61.9	31	R1273Q	Missense
RS1716949TIS	Left-side colon	MSI-H	63.5	25	A957V	Missense
RS1716986TIS	Left-side colon	MSI-H	66.7	34	1471C	Missense
RS1716994TIS	Right-side colon	MSI-H	53.2	46	R2149H	Missense
RS1718037TIS	Right-side colon	MSI-H	94.4	45	S2084L	Missense
RS1723172TIS	Right-side colon	MSI-H	45.2	47	A2192V	Missense
RS1723493TIS	Right-side colon	MSI-H	48.4	27	1108Wext	Stop_lost
RS1723569TIS	Right-side colon	MSI-H	73.8	20	R762Q	Missense
RS1806305FFP	Right-side colon	MSI-H	77.8	26	R1082H	Missense
RS1806322TIS	Left-side colon	MSI-H	149.2	13	L439P	Missense
RS1833138FFP	Right-side colon	MSI-H	563.5	14	S461A	Missense
				35	A1510V	Missense
				34	R1471C	Missense
RS1723043TIS	Right-side colon	MSI-H	64.3	36	K1550fs	frameshift
